# Supplementary material for: Efficacy of botanical extracts for knee osteoarthritis: a network meta-analysis of randomized controlled trials
Source: Front Pharmacol. 2025 Oct 7;16:1619589. doi: 10.3389/fphar.2025.1619589 (PMC12537895; doi:10.3389/fphar.2025.1619589)
Supplement: Supplementary file 1 [file Supplementaryfile1.xlsx]

## Sheet: Sheet1
Supplementary Table S1. Risk of bias for included studies.
Certainty assessment							No. of participants		Significance
Outcomes	No. of studys	Design	Risk of bias	Inconsistency	Indirectness	Imprecision	[Intervention group]	[Control group]
Knee Pain Degree	36	RCT	No serious risk of bias	Serious	No serious indirectness	No serious imprecision	1581	1577	Critical
Knee Stiffness Degree	29	RCT	No serious risk of bias	Serious	No serious indirectness	No serious imprecision	1370	1371	Important
Knee Function Limitation	30	RCT	No serious risk of bias	Serious	No serious indirectness	No serious imprecision	1407	1407	Important
