# Supplementary material for: Efficacy of botanical extracts for knee osteoarthritis: a network meta-analysis of randomized controlled trials
Source: Front Pharmacol. 2025 Oct 7;16:1619589. doi: 10.3389/fphar.2025.1619589 (PMC12537895; doi:10.3389/fphar.2025.1619589)
Supplement: Supplementary file 3 [file Supplementaryfile2.xlsx]

## Sheet: Sheet1
Supplementary Table S2. Consistency test for Pain Score.
Side	Direct		Indirect		Difference			tau
	Coef.	Std. Err.	Coef.	Std. Err.	Coef.	Std. Err.	P>z
AA BA*	0.938431	1.81779	0.864515	53.4905	0.0739157	53.5214	0.999	1.79019
AB AW*	1.80659	1.81353	0.490508	632.686	1.31608	632.688	0.998	1.79004
AC AW*	0.277371	1.80129	2.02001	632.376	-1.74264	632.379	0.998	1.79003
AD AW*	3.78341	1.87276	-1.48648	632.53	5.26989	632.533	0.993	1.79004
AE BA*	0.0386713	1.80689	1.8382	632.393	-1.79953	632.396	0.998	1.79003
AG AW*	0.112101	1.80019	2.18515	632.413	-2.07305	632.416	0.997	1.79003
AH AW*	0.135816	1.81496	2.15971	632.219	-2.02389	632.221	0.997	1.79003
AJ BA*	-8.73e-10	1.80045	1.87689	632.872	-1.87689	632.875	0.998	1.79003
AK BA*	-0.089898	1.80743	1.96679	632.471	-2.05668	632.474	0.997	1.79003
AL AW*	0.786893	1.80828	1.51038	632.435	-0.723489	632.438	0.999	1.79003
AM AW*	0.472743	1.81164	1.82455	632.255	-1.3518	632.258	0.998	1.79003
AN BA*	-0.0140811	1.81775	1.89099	632.545	-1.90507	632.548	0.998	1.79003
AO AW*	-0.0242884	1.80469	2.32167	632.644	-2.34596	632.647	0.997	1.79003
AP AW*	0.660561	1.04715	1.63688	365.236	-0.976324	365.237	0.998	1.79004
AQ AW*	1.66443	1.80462	0.632836	632.362	1.0316	632.365	0.999	1.79003
AR AW*	1.05934	1.80708	1.23782	632.661	-0.178478	632.664	1	1.79003
AS AW*	0.86312	1.80157	1.43416	632.603	-0.571042	632.606	0.999	1.79004
AT AW*	-0.144046	1.83439	2.44131	632.285	-2.58535	632.288	0.997	1.79003
AU AW*	1.64251	1.83665	0.654711	632.766	0.987799	632.769	0.999	1.79003
AV AW*	0.294612	1.82519	2.00266	632.631	-1.70805	632.634	0.998	1.79003
AW AX*	-0.527206	1.82035	-2.82445	632.196	2.29724	632.198	0.997	1.79004
AW AY*	-0.10406	1.79837	-2.4013	631.794	2.29724	631.797	0.997	1.79003
AW AZ*	-0.0446946	1.8027	-2.34194	632.701	2.29724	632.703	0.997	1.79003
AW BB*	-0.310225	1.80508	-2.60747	632.351	2.29724	632.354	0.997	1.79003
Note: AA: Sesame extract, AB: AP extract, AC: Argan extract, AD: Argan extract, AE: BS extract, AF: CS extract, AG: CZ extract, AH: Cherry extract, AI: Curcuma extract, AJ: DSB extracts, AK: EA extract, AL: Fennel extract, AM: GL extract, AN: GT extract, AO: Garlic extract, AP: Garlic extract, AQ: Jadwar extract, AR: Jadwar extract, AS: NS extract, AT: OL extract, AU: PFP extract, AV: Pineapple e…
