# Supplementary material for: Efficacy of botanical extracts for knee osteoarthritis: a network meta-analysis of randomized controlled trials
Source: Front Pharmacol. 2025 Oct 7;16:1619589. doi: 10.3389/fphar.2025.1619589 (PMC12537895; doi:10.3389/fphar.2025.1619589)
Supplement: Supplementary file 4 [file Supplementaryfile4.xlsx]

## Sheet: Sheet1
Supplementary Table S4. Consistency test for Function Score.
Side	Direct		Indirect		Difference			tau
	Coef.	Std. Err.	Coef.	Std. Err.	Coef.	Std. Err.	P>z
A T *	1.12316	1.42163	1.40351	58.7063	-0.280349	58.7235	0.996	1.39726
B T *	0.710933	1.41238	1.53669	632.669	-0.825757	632.671	0.999	1.3972
C T *	4.32452	1.5223	-2.07748	632.348	6.402	632.35	0.992	1.3972
D W *	-0.195988	1.41883	-0.24226	632.149	0.0462719	632.151	1	1.3972
F T *	0.0049633	1.41017	2.24246	631.955	-2.2375	631.957	0.997	1.3972
G T *	0.206239	1.42911	2.04147	632.597	-1.83523	632.599	0.998	1.3972
I W *	-0.0075975	1.41052	-0.430668	632.404	0.42307	632.406	0.999	1.3972
J W *	-0.0250551	1.41939	-0.413229	632.295	0.388174	632.297	1	1.3972
K T *	0.689958	1.42009	1.55758	632.066	-0.867627	632.068	0.999	1.3972
L T *	0.0711448	1.42398	2.17632	632.296	-2.10518	632.298	0.997	1.3972
M W *	0.12668	1.43262	-0.565125	632.613	0.691805	632.615	0.999	1.3972
N T *	0.165184	1.41599	2.08241	632.433	-1.91722	632.435	0.998	1.3972
O T *	1.61006	0.995315	0.63736	447.325	0.972699	447.327	0.998	1.3972
P T *	2.0812	1.4186	0.166284	632.344	1.91492	632.345	0.998	1.3972
Q T *	1.32319	1.4137	0.924346	632.514	0.398848	632.516	0.999	1.3972
R T *	1.55968	1.45483	0.687603	632.101	0.872076	632.103	0.999	1.3972
S T *	0.0770635	1.44144	2.17037	632.45	-2.0933	632.452	0.997	1.3972
T U *	-0.315484	1.43489	-2.56206	632.444	2.24658	632.445	0.997	1.3972
T V *	-0.066249	1.40785	-2.31295	632.886	2.2467	632.888	0.997	1.3972
T X *	-0.567789	1.41699	-2.81452	632.436	2.24673	632.438	0.997	1.3972
Note: A: AP extract, B: Argan extract, C: Ashwagandha extract, D: BS extract, E: CS extract, F: CZ extract, G: Cherry extract, H: Curcuma extract, I: DSB extract, J: EA extract, K: Fennel extract, L: GL extract, M: GT extract, N: Garlic extract, O: Ginger extract, P: Jadwar extract, Q: NS extract, R: PFP extract, S: Pineapple extract, T: Placebo, U: Pomegranate extract, V: RIL extract, W: Usual t…
