# Supplementary material for: Efficacy of botanical extracts for knee osteoarthritis: a network meta-analysis of randomized controlled trials
Source: Front Pharmacol. 2025 Oct 7;16:1619589. doi: 10.3389/fphar.2025.1619589 (PMC12537895; doi:10.3389/fphar.2025.1619589)
Supplement: Supplementary file 6 [file Supplementaryfile3.xlsx]

## Sheet: Sheet1
Supplementary Table S3. Consistency test for Stiffness Score.
Side	Direct		Indirect		Difference			tau
	Coef.	Std. Err.	Coef.	Std. Err.	Coef.	Std. Err.	P>z
A T *	1.50913	0.7177	0.837516	59.7579	0.671619	59.7622	0.991	0.66219
B T *	0.265414	0.692002	2.75283	633.351	-2.48742	633.352	0.997	0.662179
C T *	4.16096	0.88545	-1.14403	633.192	5.30499	633.193	0.993	0.662175
D W *	-0.0545113	0.706474	2.53939	633.125	-2.5939	633.125	0.997	0.662175
F T *	0.113904	0.68917	2.90424	631.73	-2.79033	631.73	0.996	0.66218
G T *	0.102195	0.726826	2.9165	632.204	-2.81431	632.205	0.996	0.662179
I W *	0.0189141	0.689852	2.47337	633.322	-2.45446	633.322	0.997	0.66218
J W *	0.174267	0.707982	2.31807	633.014	-2.1438	633.014	0.997	0.66218
K T *	-0.116774	0.706539	3.13938	631.63	-3.25616	631.63	0.996	0.662179
L T *	0.472743	0.718537	2.54744	632.4	-2.07469	632.401	0.997	0.662179
M W *	0.124296	0.733962	2.36964	632.865	-2.24535	632.866	0.997	0.66218
N T *	0.621215	0.70275	2.39755	631.84	-1.77633	631.84	0.998	0.662179
O T *	0.483234	0.478029	2.53598	446.537	-2.05274	446.537	0.996	0.66218
P T *	1.73766	0.701537	1.28174	632.183	0.455915	632.184	0.999	0.662179
Q T *	1.11761	0.694549	1.90087	632.803	-0.783259	632.804	0.999	0.662179
R T *	0.254228	0.748966	2.76348	633.512	-2.50925	633.513	0.997	0.662181
S T *	0.196119	0.751451	2.82223	633.164	-2.62611	633.165	0.997	0.66218
T U *	-0.423482	0.739217	-3.44106	633.378	3.01757	633.378	0.996	0.66218
T V *	0.14304	0.684411	-2.87505	634.433	3.01809	634.433	0.996	0.662179
T X *	-0.225822	0.701615	-3.24391	634.22	3.01809	634.22	0.996	0.662179
Note: A: AP extract, B: Argan extract, C: Ashwagandha extract, D: BS extract, E: CS extract, F: CZ extract, G: Cherry extract, H: Curcuma extract, I: DSB extract, J: EA extract, K: Fennel extract, L: GL extract, M: GT extract, N: Garlic extract, O: Ginger extract, P: Jadwar extract, Q: NS extract, R: PFP extract, S: Pineapple extract, T: Placebo, U: Pomegranate extract, V: RIL extract, W: Usual t…
